# Supplementary material for: ﻿Rhynchospioaciliata sp. nov., a new spionid species (Annelida, Spionidae) from the Korea Strait
Source: Zookeys. 2022 May 16;1100:191–205. doi: 10.3897/zookeys.1100.80077 (PMC9848812; doi:10.3897/zookeys.1100.80077)
Supplement: XML Treatment for Rhynchospio aciliata [file zookeys.1100.80077-treatment1.xml]

<!DOCTYPE tp:taxon-treatment
  PUBLIC "-//TaxonX//DTD Taxonomic Treatment Publishing DTD v0 20100105//EN" "tax-treatment-NSO.dtd">
<tp:taxon-treatment xmlns:tp="http://www.plazi.org/taxpub"><tp:treatment-meta><kwd-group><label>Taxon classification</label><kwd>
                  <named-content content-type="kingdom">Animalia</named-content>
                </kwd><kwd>
                  <named-content content-type="order">Spionida</named-content>
                </kwd><kwd>
                  <named-content content-type="family">Spionidae</named-content>
                </kwd></kwd-group><mixed-citation publication-type="journal"><person-group><name><surname>Lee</surname><given-names>Geon Hyeok</given-names></name><name><surname>Min</surname><given-names>Gi-Sik</given-names></name></person-group><article-title>﻿<italic><tp:taxon-name><tp:taxon-name-part taxon-name-part-type="genus" reg="Rhynchospio">Rhynchospio</tp:taxon-name-part><tp:taxon-name-part taxon-name-part-type="species" reg="aciliata">aciliata</tp:taxon-name-part></tp:taxon-name></italic> sp. nov., a new spionid species (<tp:taxon-name><tp:taxon-name-part taxon-name-part-type="phylum">Annelida</tp:taxon-name-part></tp:taxon-name>, <tp:taxon-name><tp:taxon-name-part taxon-name-part-type="family">Spionidae</tp:taxon-name-part></tp:taxon-name>) from the Korea Strait</article-title><source>Zookeys</source><day>16</day><month>05</month><year>2022</year><volume>1100</volume><fpage>191</fpage><lpage>205</lpage><pub-id pub-id-type="doi">10.3897/zookeys.1100.80077</pub-id></mixed-citation></tp:treatment-meta><tp:nomenclature><label>﻿</label><tp:taxon-name>
                <object-id xmlns:xlink="http://www.w3.org/1999/xlink" content-type="arpha" xlink:type="simple">FC8BB259-6E20-5499-BE65-08815F39BD41</object-id>
                <tp:taxon-name-part taxon-name-part-type="genus" reg="Rhynchospio">Rhynchospio</tp:taxon-name-part>
                <tp:taxon-name-part taxon-name-part-type="species" reg="aciliata">aciliata</tp:taxon-name-part>
                <object-id xmlns:xlink="http://www.w3.org/1999/xlink" content-type="zoobank" xlink:type="simple">http://zoobank.org/1F611CE8-58B5-48B3-9462-DF48AEE0FF0A</object-id>
              </tp:taxon-name><tp:taxon-status xmlns:xlink="http://www.w3.org/1999/xlink" xlink:type="simple">sp. nov.</tp:taxon-status><xref ref-type="fig" rid="F2">Figs 2</xref><xref ref-type="fig" rid="F3">, 3</xref><xref ref-type="fig" rid="F4">, 4</xref><xref ref-type="fig" rid="F5">, 5</xref></tp:nomenclature><tp:treatment-sec sec-type="type locality" id="SECID0EDOAC"><title>Type locality.</title><p>Korea Strait, Korea: Jeollanam-do, Wando-gun, Soan-myeon, Gahak-ri, Soan Island, <named-content xmlns:xlink="http://www.w3.org/1999/xlink" content-type="dwc:verbatimCoordinates" xlink:type="simple"><named-content content-type="geo-json" specific-use="{&#34;type&#34;:&#34;Point&#34;,&#34;coordinates&#34;:[126.658278,34.165583]}" id="NCID0EMOAC" xlink:type="simple">34°9'56.1"N, 126°39'29.8"E</named-content></named-content>, intertidal sandflats.</p><fig id="F2" position="float" orientation="portrait"><object-id xmlns:xlink="http://www.w3.org/1999/xlink" content-type="doi" xlink:type="simple">10.3897/zookeys.1100.80077.figure2</object-id><object-id xmlns:xlink="http://www.w3.org/1999/xlink" content-type="arpha" xlink:type="simple">F52FF428-6B68-55CA-8C00-341C80ADFD94</object-id><label>Figure 2.</label><caption><p><italic><tp:taxon-name><tp:taxon-name-part taxon-name-part-type="genus" reg="Rhynchospio">Rhynchospio</tp:taxon-name-part><tp:taxon-name-part taxon-name-part-type="species" reg="aciliata">aciliata</tp:taxon-name-part></tp:taxon-name></italic> sp. nov. <bold>A, G</bold> holotype (<named-content xmlns:xlink="http://www.w3.org/1999/xlink" content-type="dwc:institutional_code" xlink:title="National Institute of Biological Resources at Incheon" xlink:href="http://grbio.org/institution/national-institute-biological-resources-0" xlink:type="simple">NIBR</named-content>IV0000893855) <bold>B–F, H, I</bold> paratype (<named-content xmlns:xlink="http://www.w3.org/1999/xlink" content-type="dwc:institutional_code" xlink:title="National Institute of Biological Resources at Incheon" xlink:href="http://grbio.org/institution/national-institute-biological-resources-0" xlink:type="simple">NIBR</named-content>IV0000893854) <bold>A</bold> anterior end, dorsal view <bold>B–F</bold> parapodium from chaetiger 5, 19, 23, 35, 49, all anterior views <bold>G</bold> posterior end, left four dorsal cirri removed, lateral view <bold>H</bold> ventral sabre chaeta of chaetiger 31 <bold>I</bold> neuropodial hooded hook of chaetiger 31. Scale bars: 0.2 mm (<bold>A–F</bold>); 0.1 mm (<bold>G</bold>); 20 μm (<bold>H, I</bold>).</p></caption><graphic xmlns:xlink="http://www.w3.org/1999/xlink" xlink:href="zookeys-1100-191_article-80077__-g002.jpg" position="float" orientation="portrait" xlink:type="simple" id="oo_684582.jpg"><uri content-type="original_file" xlink:type="simple">https://binary.pensoft.net/fig/684582</uri></graphic></fig></tp:treatment-sec><tp:treatment-sec sec-type="material" id="SECID0E4PAC"><title>Material examined.</title><p><bold><italic>Holotype</italic></bold>: complete specimen (<named-content xmlns:xlink="http://www.w3.org/1999/xlink" content-type="dwc:institutional_code" xlink:title="National Institute of Biological Resources at Incheon" xlink:href="http://grbio.org/institution/national-institute-biological-resources-0" xlink:type="simple">NIBR</named-content>IV0000893855) (Fig. <xref ref-type="fig" rid="F3">3F</xref>), fixed in formalin. <bold><italic>Paratypes</italic></bold>: five complete (<named-content xmlns:xlink="http://www.w3.org/1999/xlink" content-type="dwc:institutional_code" xlink:title="National Institute of Biological Resources at Incheon" xlink:href="http://grbio.org/institution/national-institute-biological-resources-0" xlink:type="simple">NIBR</named-content>IV0000893849–53), 12 complete, 23 anterior fragments, 7 middle fragments, 9 posterior fragments (<named-content xmlns:xlink="http://www.w3.org/1999/xlink" content-type="dwc:institutional_code" xlink:title="National Institute of Biological Resources at Incheon" xlink:href="http://grbio.org/institution/national-institute-biological-resources-0" xlink:type="simple">NIBR</named-content>IV0000893854) fixed in formalin; 2 complete (<named-content xmlns:xlink="http://www.w3.org/1999/xlink" content-type="dwc:institutional_code" xlink:title="National Institute of Biological Resources at Incheon" xlink:href="http://grbio.org/institution/national-institute-biological-resources-0" xlink:type="simple">NIBR</named-content>IV0000893847–8), 1 anterior fragment (<named-content xmlns:xlink="http://www.w3.org/1999/xlink" content-type="dwc:institutional_code" xlink:title="National Institute of Biological Resources at Incheon" xlink:href="http://grbio.org/institution/national-institute-biological-resources-0" xlink:type="simple">NIBR</named-content>IV0000893846), 95% ethanol. All examined specimens were collected from the type locality, 25 May 2021.</p><fig id="F3" position="float" orientation="portrait"><object-id xmlns:xlink="http://www.w3.org/1999/xlink" content-type="doi" xlink:type="simple">10.3897/zookeys.1100.80077.figure3</object-id><object-id xmlns:xlink="http://www.w3.org/1999/xlink" content-type="arpha" xlink:type="simple">14C579F8-5A7E-5BB3-9D93-D08E6EF3E28E</object-id><label>Figure 3.</label><caption><p><italic><tp:taxon-name><tp:taxon-name-part taxon-name-part-type="genus" reg="Rhynchospio">Rhynchospio</tp:taxon-name-part><tp:taxon-name-part taxon-name-part-type="species" reg="aciliata">aciliata</tp:taxon-name-part></tp:taxon-name></italic> sp. nov. <bold>A–E</bold> paratype (<named-content xmlns:xlink="http://www.w3.org/1999/xlink" content-type="dwc:institutional_code" xlink:title="National Institute of Biological Resources at Incheon" xlink:href="http://grbio.org/institution/national-institute-biological-resources-0" xlink:type="simple">NIBR</named-content>IV0000893853) <bold>F</bold> holotype (<named-content xmlns:xlink="http://www.w3.org/1999/xlink" content-type="dwc:institutional_code" xlink:title="National Institute of Biological Resources at Incheon" xlink:href="http://grbio.org/institution/national-institute-biological-resources-0" xlink:type="simple">NIBR</named-content>IV0000893855) <bold>A, B</bold> live specimen in seawater, dorsal view (<bold>A</bold>) and lateral view of anterior end (<bold>B</bold>) <bold>C</bold> neuropodial chaetae in chaetiger 35, anterior-row chaeta with heavy granulations (a) and posterior-row chaeta without granulation (b) <bold>D</bold> ventral sabre chaetae in chaetiger 35 <bold>E</bold> neuropodial hooded hooks in chaetiger 31 <bold>F</bold> whole body, removed palps, fixed in formalin. Scale bars: 0.5 mm (<bold>A, B</bold>); 20 μm (<bold>C–E</bold>); 2 mm (<bold>F</bold>).</p></caption><graphic xmlns:xlink="http://www.w3.org/1999/xlink" xlink:href="zookeys-1100-191_article-80077__-g003.jpg" position="float" orientation="portrait" xlink:type="simple" id="oo_684583.jpg"><uri content-type="original_file" xlink:type="simple">https://binary.pensoft.net/fig/684583</uri></graphic></fig></tp:treatment-sec><tp:treatment-sec sec-type="diagnosis" id="SECID0EACAE"><title>Diagnosis.</title><p>Prostomium with 2 conical pointed frontolateral horns, extending posteriorly to anterior margin of chaetiger 1, with papilliform elevation on posterior part. Metameric nuchal organs brownish and oval, ciliary bands double-paired from chaetiger 1 to chaetigers 42–49. First notopodial postchaetal lamellae large and lanceolate. Anterior branchiae conspicuously large and foliaceous. Tridentate hooded hooks appearing from chaetigers 18–24, numbering 9 or 10 per fascicle. Transverse ciliated bands, ciliation on the inner branchiae, and intersegmental transverse cilia absent in anteriormost chaetigers. Sperm from chaetiger 12 to chaetigers 34–43. Oocytes from chaetigers 35–44 onwards, up to approximately 120 μm in diameter. Pygidium with 1 pair of stout, conical ventral cirri, and usually 4–6 pairs of thin, long dorsolateral cirri.</p></tp:treatment-sec><tp:treatment-sec sec-type="description" id="SECID0EFCAE"><title>Description.</title><p>Holotype specimen complete with 85 chaetigers, approximately 0.9 mm wide and 7.0 mm long. Paratypes with 79–93 chaetigers, 0.8–1.1 mm wide, and 5.5–10.7 mm long. Yellowish-white in both live and formalin-fixed specimens (Fig. <xref ref-type="fig" rid="F3">3A, B, F</xref>).</p><p>Prostomium with 2 conical pointed frontolateral horns; transverse depression between anterior and middle part of prostomium (Fig. <xref ref-type="fig" rid="F5">5A</xref>); 2 pairs of black eyes arranged in a trapezoid, anterior pair crescent-shaped, more widely separated than posterior pair, and posterior pair round or slightly crescent-shaped; caruncle low and indistinct, extending posteriorly to anterior margin of chaetiger 1; conspicuous papilliform elevation on posterior part of prostomium; occipital antenna absent (Figs <xref ref-type="fig" rid="F2">2A</xref>, <xref ref-type="fig" rid="F5">5A</xref>). Peristomium moderately developed, not forming lateral wings, partially encompassing prostomium posteriorly (Fig. <xref ref-type="fig" rid="F5">5B</xref>). Palp reaching back to chaetigers 4–7, with longitudinal groove lined with fine cilia. Nuchal organs metameric, brownish, oval (arrowheads in Fig. <xref ref-type="fig" rid="F4">4A</xref>), ciliary bands double-paired (Fig. <xref ref-type="fig" rid="F5">5C</xref>) from chaetiger 1 to chaetigers 42–49 (46 in holotype); first four pairs slightly curved or almost straight; from chaetiger 5, nuchal organs conspicuously curved inward (Fig. <xref ref-type="fig" rid="F5">5A, C</xref>).</p><p>Chaetiger 1 well developed, with large, lanceolate notopodial postchaetal lamellae and conical neuropodial postchaetal lamellae (Fig. <xref ref-type="fig" rid="F5">5B</xref>); notochaetae present. Branchiae from chaetiger 2 present almost throughout body, absent on last 5–9 chaetigers (Fig. <xref ref-type="fig" rid="F6">6D</xref>); anterior branchiae large, broad, and foliaceous, gradually becoming narrower and smallest in posterior chaetigers (Fig. <xref ref-type="fig" rid="F2">2B–F</xref>); branchiae separated from notopodial postchaetal lamellae; branchiae with distinct ciliation at inner margin present from chaetiger 6 (Figs <xref ref-type="fig" rid="F4">4A</xref>, <xref ref-type="fig" rid="F5">5A</xref>). Notopodial postchaetal lamellae lanceolate to subtriangular, largest in anterior chaetigers (Fig. <xref ref-type="fig" rid="F2">2B</xref>), gradually becoming small with pointed tips in posterior chaetigers (Fig. <xref ref-type="fig" rid="F2">2C–F</xref>). Neuropodial postchaetal lamellae conical with rounded tips in first 2 chaetigers, becoming broadly rounded until about chaetiger 15, and becoming broad, low subrectangular posteriorly (Fig. <xref ref-type="fig" rid="F2">2B–F</xref>). Prechaetal lobes low and rounded in both rami (Fig. <xref ref-type="fig" rid="F5">5E</xref>).</p><fig id="F4" position="float" orientation="portrait"><object-id xmlns:xlink="http://www.w3.org/1999/xlink" content-type="doi" xlink:type="simple">10.3897/zookeys.1100.80077.figure4</object-id><object-id xmlns:xlink="http://www.w3.org/1999/xlink" content-type="arpha" xlink:type="simple">106B53C1-1EDB-55DA-9AE4-B8D48B928428</object-id><label>Figure 4.</label><caption><p><italic><tp:taxon-name><tp:taxon-name-part taxon-name-part-type="genus" reg="Rhynchospio">Rhynchospio</tp:taxon-name-part><tp:taxon-name-part taxon-name-part-type="species" reg="aciliata">aciliata</tp:taxon-name-part></tp:taxon-name></italic> sp. nov. <bold>A–C</bold> paratype (<named-content xmlns:xlink="http://www.w3.org/1999/xlink" content-type="dwc:institutional_code" xlink:title="National Institute of Biological Resources at Incheon" xlink:href="http://grbio.org/institution/national-institute-biological-resources-0" xlink:type="simple">NIBR</named-content>IV0000893852) <bold>D, E</bold> paratype (<named-content xmlns:xlink="http://www.w3.org/1999/xlink" content-type="dwc:institutional_code" xlink:title="National Institute of Biological Resources at Incheon" xlink:href="http://grbio.org/institution/national-institute-biological-resources-0" xlink:type="simple">NIBR</named-content>IV0000893851) fixed in formalin, with a solution of methyl green in distilled water <bold>A</bold> dorsal view of anterior end, nuchal organs (arrowheads) <bold>B</bold> lateral view of chaetigers 19–23, intersegmental lateral pouches (arrowheads) <bold>C</bold> lateral view of chaetigers 66–69, oocytes (arrowheads) <bold>D</bold> lateral view of whole body, at least one week after staining <bold>E</bold> ventral view of chaetigers 25–30. Scale bars: 0.5 mm (<bold>A</bold>); 0.2 mm (<bold>B, C, E</bold>); 2 mm (<bold>D</bold>).</p></caption><graphic xmlns:xlink="http://www.w3.org/1999/xlink" xlink:href="zookeys-1100-191_article-80077__-g004.jpg" position="float" orientation="portrait" xlink:type="simple" id="oo_684584.jpg"><uri content-type="original_file" xlink:type="simple">https://binary.pensoft.net/fig/684584</uri></graphic></fig><p>Chaetae in notopodia all capillaries with sheaths; arranged in 2 indistinct rows in anterior chaetigers, more posteriorly arranged in a bundle; 8–12 capillaries very long, non-granulated capillaries in superiormost position at first 2 chaetigers (Fig. <xref ref-type="fig" rid="F2">2A</xref>); anterior-row capillaries slightly with heavy granulations and posterior-row capillaries longer, non-granulated in anterior chaetigers; granulations of anterior-row capillaries becoming faint posteriorly and completely disappear from chaetigers 40–50. Chaetae in neuropodia with sheathed capillaries and hooded hooks as well as sabre chaetae in inferior position, arranged in 2 rows (Fig. <xref ref-type="fig" rid="F5">5E</xref>); chaetae in anterior row shorter and stouter, heavily granulated and capillaries in posterior row rather thin, non-granulated in anterior chaetigers (Fig. <xref ref-type="fig" rid="F3">3C</xref>); 9 or 10 tridentate hooded hooks replacing posterior row of neurochaetae from chaetigers 18–24 (usually 19–21, 20 in holotype), covered with minute bristles (Fig. <xref ref-type="fig" rid="F5">5F</xref>); hooks with 2 small, upper teeth arranged in line above main fang (Figs <xref ref-type="fig" rid="F2">2I</xref>, <xref ref-type="fig" rid="F3">3E</xref>, <xref ref-type="fig" rid="F5">5F</xref>); 4 or 5 capillaries in inferiormost position usually present 2 or 3 segments before hook-bearing chaetigers; 4 or 5 sabre chaetae heavily granulated, with sheaths, appearing from about hook-bearing chaetigers (Figs <xref ref-type="fig" rid="F2">2H</xref>, <xref ref-type="fig" rid="F3">3D</xref>, <xref ref-type="fig" rid="F5">5E</xref>).</p><fig id="F5" position="float" orientation="portrait"><object-id xmlns:xlink="http://www.w3.org/1999/xlink" content-type="doi" xlink:type="simple">10.3897/zookeys.1100.80077.figure5</object-id><object-id xmlns:xlink="http://www.w3.org/1999/xlink" content-type="arpha" xlink:type="simple">587D450B-BA7E-56FD-9B85-F698D4828EED</object-id><label>Figure 5.</label><caption><p>Scanning electron microscopy observation of <italic><tp:taxon-name><tp:taxon-name-part taxon-name-part-type="genus" reg="Rhynchospio">Rhynchospio</tp:taxon-name-part><tp:taxon-name-part taxon-name-part-type="species" reg="aciliata">aciliata</tp:taxon-name-part></tp:taxon-name></italic> sp. nov., paratype (<named-content xmlns:xlink="http://www.w3.org/1999/xlink" content-type="dwc:institutional_code" xlink:title="National Institute of Biological Resources at Incheon" xlink:href="http://grbio.org/institution/national-institute-biological-resources-0" xlink:type="simple">NIBR</named-content>IV0000893850) <bold>A</bold> dorsal view of anterior end with right branchiae removed, nuchal organs (arrowheads) <bold>B</bold> lateral view of anterior end, first notopodial postchaetal lamellae (arrowheads) <bold>C</bold> double-paired ciliary bands on right side of chaetiger 41 <bold>D</bold> pygidium, lateral view <bold>E</bold> neuropodium of chaetiger 22, ventrolateral view <bold>F</bold> neuropodial hooded hooks from chaetiger 45, lateral view. <italic>nu</italic>: metameric nuchal organs, <italic>tcb</italic>: transverse ciliated bands, <italic>itc</italic>: intersegmental transverse cilia, <italic>pr</italic>: prechaetal lobe, <italic>po</italic>: postchaetal lobe, <italic>sa</italic>: ventral sabre chaetae. Scale bars: 0.2 mm (<bold>A, B</bold>); 20 μm (<bold>C, F</bold>); 0.1 mm (<bold>E</bold>); 4 μm (<bold>G</bold>).</p></caption><graphic xmlns:xlink="http://www.w3.org/1999/xlink" xlink:href="zookeys-1100-191_article-80077__-g005.jpg" position="float" orientation="portrait" xlink:type="simple" id="oo_684585.jpg"><uri content-type="original_file" xlink:type="simple">https://binary.pensoft.net/fig/684585</uri></graphic></fig><p>Transverse ciliated bands and intersegmental transverse cilia present from chaetiger 5 to almost throughout body (Fig. <xref ref-type="fig" rid="F5">5A</xref>), absent on last 6–9 chaetigers (Fig. <xref ref-type="fig" rid="F6">6D</xref>). Intersegmental lateral pouches positioned in front of superior part of neuropodial postchaetal lamellae, small in the beginning, appearing from chaetigers 13–15 (Fig. <xref ref-type="fig" rid="F2">2C–F</xref>). Glandular pouches indiscernible. Sperm from chaetiger 12 to chaetigers 34–43 (35 in holotype). Oocytes subspherical, from chaetigers 35–44 onwards (35 in holotype), up to approximately 120 μm in diameter (Fig. <xref ref-type="fig" rid="F4">4C</xref>); envelope approximately 5 μm thick, with external honey-combed surface but without vesicles at inner surface; single nucleolus approximately 12 μm in diameter. Embryos not observed in any of the examined specimens.</p><fig id="F6" position="float" orientation="portrait"><object-id xmlns:xlink="http://www.w3.org/1999/xlink" content-type="doi" xlink:type="simple">10.3897/zookeys.1100.80077.figure6</object-id><object-id xmlns:xlink="http://www.w3.org/1999/xlink" content-type="arpha" xlink:type="simple">1824E2DB-BC5C-59E3-9CC1-786C482BEB73</object-id><label>Figure 6.</label><caption><p>Maximum-likelihood (<abbrev xmlns:xlink="http://www.w3.org/1999/xlink" xlink:title="maximum-likelihood" id="ABBRID0E2JAE" xlink:type="simple">ML</abbrev>) tree for 2343 bp inferred from combined partial mitochondrial 16S <abbrev xmlns:xlink="http://www.w3.org/1999/xlink" xlink:title="ribosomal DNA" id="ABBRID0E6JAE" xlink:type="simple">rDNA</abbrev> (313 bp), nuclear 18S ribosomal DNA (<abbrev xmlns:xlink="http://www.w3.org/1999/xlink" xlink:title="ribosomal DNA" id="ABBRID0EDKAE" xlink:type="simple">rDNA</abbrev>) (1,725 bp), 28S <abbrev xmlns:xlink="http://www.w3.org/1999/xlink" xlink:title="ribosomal DNA" id="ABBRID0EHKAE" xlink:type="simple">rDNA</abbrev> (305 bp) from nine spionid polychaetes. Numbers above the branch indicate <abbrev xmlns:xlink="http://www.w3.org/1999/xlink" xlink:title="maximum-likelihood" id="ABBRID0ELKAE" xlink:type="simple">ML</abbrev> bootstrap values from 1000 replications. The sequence of <italic><tp:taxon-name><tp:taxon-name-part taxon-name-part-type="genus" reg="Boccardia">Boccardia</tp:taxon-name-part><tp:taxon-name-part taxon-name-part-type="species" reg="proboscidea">proboscidea</tp:taxon-name-part></tp:taxon-name></italic> was used for outgroup rooting.</p></caption><graphic xmlns:xlink="http://www.w3.org/1999/xlink" xlink:href="zookeys-1100-191_article-80077__-g006.jpg" position="float" orientation="portrait" xlink:type="simple" id="oo_684586.jpg"><uri content-type="original_file" xlink:type="simple">https://binary.pensoft.net/fig/684586</uri></graphic></fig><p>Pygidium with 1 pair of stout, conical ventral cirri, and usually 4–6 pairs (5 pairs in holotype, 1 specimen (<named-content xmlns:xlink="http://www.w3.org/1999/xlink" content-type="dwc:institutional_code" xlink:title="National Institute of Biological Resources at Incheon" xlink:href="http://grbio.org/institution/national-institute-biological-resources-0" xlink:type="simple">NIBR</named-content>IV0000893849) with 24 pairs) of thin, long dorsolateral cirri (Fig. <xref ref-type="fig" rid="F2">2G</xref>); occasionally some dorsolateral cirri bifid (Fig. <xref ref-type="fig" rid="F5">5D</xref>).</p><p><italic>MGSP</italic>. Prostomium, peristomium, basal part of palps, margins of branchiae, intersegmental lateral pouches (Fig. <xref ref-type="fig" rid="F4">4B</xref>), notopodial, and neuropodial lobes were intensely stained (Fig. <xref ref-type="fig" rid="F4">4C</xref>). On the dorsal side, transverse ciliated bands across the dorsum were not distinctly stained (Fig. <xref ref-type="fig" rid="F4">4A</xref>). On the ventral side, 2 transverse bands per chaetiger were stained intensely (Fig. <xref ref-type="fig" rid="F4">4E</xref>). For at least 1 week after staining, the prostomium, peristomium, chaetiger 12 to chaetigers 34–43 remained stained (male fertile segments), and the ventral transverse bands in anterior and middle chaetigers conspicuously remained (Fig. <xref ref-type="fig" rid="F4">4D</xref>).</p></tp:treatment-sec><tp:treatment-sec sec-type="etymology" id="SECID0EBMAE"><title>Etymology.</title><p>The specific name <italic>aciliata</italic> is a combination of the Latin prefix <italic>a</italic>- and the Latin word <italic>cilia</italic>, meaning “absence of cilia.” This name refers to the absence of ciliation on the dorsum and inner margins of branchiae of the anteriormost chaetigers.</p></tp:treatment-sec><tp:treatment-sec sec-type="habitat" id="SECID0ENMAE"><title>Habitat and ecology.</title><p>The new species was found in fine sand in the intertidal zone.</p></tp:treatment-sec><tp:treatment-sec sec-type="distribution" id="SECID0ESMAE"><title>Distribution.</title><p>Soan Island, Korea.</p></tp:treatment-sec><tp:treatment-sec sec-type="Genetics" id="SECID0EXMAE"><title>Genetics.</title><p>The partial mitochondrial <abbrev xmlns:xlink="http://www.w3.org/1999/xlink" xlink:title="cytochrome c oxidase subunit I" id="ABBRID0E4MAE" xlink:type="simple">COI</abbrev>, 16S <abbrev xmlns:xlink="http://www.w3.org/1999/xlink" xlink:title="ribosomal DNA" id="ABBRID0EBNAE" xlink:type="simple">rDNA</abbrev>, nuclear 18S <abbrev xmlns:xlink="http://www.w3.org/1999/xlink" xlink:title="ribosomal DNA" id="ABBRID0EFNAE" xlink:type="simple">rDNA</abbrev>, and 28S <abbrev xmlns:xlink="http://www.w3.org/1999/xlink" xlink:title="ribosomal DNA" id="ABBRID0EJNAE" xlink:type="simple">rDNA</abbrev> sequences from three specimens of <italic><tp:taxon-name><tp:taxon-name-part taxon-name-part-type="genus" reg="Rhynchospio">R.</tp:taxon-name-part><tp:taxon-name-part taxon-name-part-type="species" reg="aciliata">aciliata</tp:taxon-name-part></tp:taxon-name></italic> sp. nov. were determined. The GenBank accession numbers and sequence lengths of the species were as follows: <ext-link xmlns:xlink="http://www.w3.org/1999/xlink" ext-link-type="gen" xlink:href="ON206852–4" xlink:type="simple">ON206852–4</ext-link> for <abbrev xmlns:xlink="http://www.w3.org/1999/xlink" xlink:title="cytochrome c oxidase subunit I" id="ABBRID0EYNAE" xlink:type="simple">COI</abbrev> (687 bp), <ext-link xmlns:xlink="http://www.w3.org/1999/xlink" ext-link-type="gen" xlink:href="ON206000–2" xlink:type="simple">ON206000–2</ext-link> for 16S <abbrev xmlns:xlink="http://www.w3.org/1999/xlink" xlink:title="ribosomal DNA" id="ABBRID0E3NAE" xlink:type="simple">rDNA</abbrev> (517 bp), <ext-link xmlns:xlink="http://www.w3.org/1999/xlink" ext-link-type="gen" xlink:href="ON206003–5" xlink:type="simple">ON206003–5</ext-link> for 18S <abbrev xmlns:xlink="http://www.w3.org/1999/xlink" xlink:title="ribosomal DNA" id="ABBRID0EAOAE" xlink:type="simple">rDNA</abbrev> (1,778 bp), and <ext-link xmlns:xlink="http://www.w3.org/1999/xlink" ext-link-type="gen" xlink:href="ON206006–8" xlink:type="simple">ON206006–8</ext-link> for 356 bp (28S <abbrev xmlns:xlink="http://www.w3.org/1999/xlink" xlink:title="ribosomal DNA" id="ABBRID0EEOAE" xlink:type="simple">rDNA</abbrev>) (Table <xref ref-type="table" rid="T1">1</xref>). The intra-specific genetic distances were 0–0.4% in 16S <abbrev xmlns:xlink="http://www.w3.org/1999/xlink" xlink:title="ribosomal DNA" id="ABBRID0EMOAE" xlink:type="simple">rDNA</abbrev>, and no variation was detected in the other three gene regions. Based on the available molecular data of <italic><tp:taxon-name><tp:taxon-name-part taxon-name-part-type="genus" reg="Rhynchospio">Rhynchospio</tp:taxon-name-part></tp:taxon-name></italic> from GenBank, the new species is genetically the closest to <tp:taxon-name><tp:taxon-name-part taxon-name-part-type="genus" reg="Rhynchospio">R.</tp:taxon-name-part><tp:taxon-name-part taxon-name-part-type="uncertainty-rank">cf.</tp:taxon-name-part><tp:taxon-name-part taxon-name-part-type="species" reg="foliosa">foliosa</tp:taxon-name-part></tp:taxon-name> from Oregon, USA. The genetic distance between the new species and <tp:taxon-name><tp:taxon-name-part taxon-name-part-type="genus" reg="Rhynchospio">R.</tp:taxon-name-part><tp:taxon-name-part taxon-name-part-type="uncertainty-rank">cf.</tp:taxon-name-part><tp:taxon-name-part taxon-name-part-type="species" reg="foliosa">foliosa</tp:taxon-name-part></tp:taxon-name> was 6.9% (22/294 bp, <ext-link xmlns:xlink="http://www.w3.org/1999/xlink" ext-link-type="gen" xlink:href="KR607514" xlink:type="simple">KR607514</ext-link>) in 16S <abbrev xmlns:xlink="http://www.w3.org/1999/xlink" xlink:title="ribosomal DNA" id="ABBRID0ERPAE" xlink:type="simple">rDNA</abbrev>, 0.4% (4/1,723 bp, <ext-link xmlns:xlink="http://www.w3.org/1999/xlink" ext-link-type="gen" xlink:href="KR607515" xlink:type="simple">KR607515</ext-link>) in 18S <abbrev xmlns:xlink="http://www.w3.org/1999/xlink" xlink:title="ribosomal DNA" id="ABBRID0EVPAE" xlink:type="simple">rDNA</abbrev>, and 0.7% (2/351 bp, <ext-link xmlns:xlink="http://www.w3.org/1999/xlink" ext-link-type="gen" xlink:href="KP986490" xlink:type="simple">KP986490</ext-link>) in 28S <abbrev xmlns:xlink="http://www.w3.org/1999/xlink" xlink:title="ribosomal DNA" id="ABBRID0EZPAE" xlink:type="simple">rDNA</abbrev> (Table <xref ref-type="table" rid="T2">2</xref>). Phylogenetic analyses showed that <italic><tp:taxon-name><tp:taxon-name-part taxon-name-part-type="genus" reg="Rhynchospio">R.</tp:taxon-name-part><tp:taxon-name-part taxon-name-part-type="species" reg="aciliata">aciliata</tp:taxon-name-part></tp:taxon-name></italic> sp. nov. formed a monophyletic clade with <tp:taxon-name><tp:taxon-name-part taxon-name-part-type="genus" reg="Rhynchospio">R.</tp:taxon-name-part><tp:taxon-name-part taxon-name-part-type="uncertainty-rank">cf.</tp:taxon-name-part><tp:taxon-name-part taxon-name-part-type="species" reg="foliosa">foliosa</tp:taxon-name-part></tp:taxon-name> from Oregon, USA (Fig. <xref ref-type="fig" rid="F6">6</xref>). This result implies that their close relationships share several morphological characteristics (see below). Unfortunately, the molecular information of <italic><tp:taxon-name><tp:taxon-name-part taxon-name-part-type="genus" reg="Rhynchospio">R.</tp:taxon-name-part><tp:taxon-name-part taxon-name-part-type="species" reg="foliosa">foliosa</tp:taxon-name-part></tp:taxon-name></italic> from Japan (type locality) is still unknown. Further genetic studies on <italic><tp:taxon-name><tp:taxon-name-part taxon-name-part-type="genus" reg="Rhynchospio">R.</tp:taxon-name-part><tp:taxon-name-part taxon-name-part-type="species" reg="foliosa">foliosa</tp:taxon-name-part></tp:taxon-name></italic> are needed to confirm their genetic relationships.</p><table-wrap id="T1" position="float" orientation="portrait"><label>Table 1.</label><caption><p>GenBank accession numbers of <italic><tp:taxon-name><tp:taxon-name-part taxon-name-part-type="genus" reg="Rhynchospio">Rhynchospio</tp:taxon-name-part></tp:taxon-name></italic> species and outgroup taxon used for phylogenetic analysis.</p></caption><table id="TID0ECYAE" rules="all"><tbody><tr><th rowspan="2" colspan="1"/><th rowspan="2" colspan="1">Species</th><th rowspan="1" colspan="3">GenBank accession number</th><th rowspan="2" colspan="1">References</th></tr><tr><th rowspan="1" colspan="1">16S <abbrev xmlns:xlink="http://www.w3.org/1999/xlink" xlink:title="ribosomal DNA" id="ABBRID0EZSAE" xlink:type="simple">rDNA</abbrev></th><th rowspan="1" colspan="1">18S <abbrev xmlns:xlink="http://www.w3.org/1999/xlink" xlink:title="ribosomal DNA" id="ABBRID0EATAE" xlink:type="simple">rDNA</abbrev></th><th rowspan="1" colspan="1">28S <abbrev xmlns:xlink="http://www.w3.org/1999/xlink" xlink:title="ribosomal DNA" id="ABBRID0EHTAE" xlink:type="simple">rDNA</abbrev></th></tr><tr><td rowspan="1" colspan="1">1</td><td rowspan="1" colspan="1"><italic><tp:taxon-name><tp:taxon-name-part taxon-name-part-type="genus" reg="Rhynchospio">R.</tp:taxon-name-part><tp:taxon-name-part taxon-name-part-type="species" reg="aciliata">aciliata</tp:taxon-name-part></tp:taxon-name></italic> sp. nov.</td><td rowspan="1" colspan="1">
                        <ext-link xmlns:xlink="http://www.w3.org/1999/xlink" ext-link-type="gen" xlink:href="ON206000–2" xlink:type="simple">ON206000–2</ext-link>
                      </td><td rowspan="1" colspan="1">
                        <ext-link xmlns:xlink="http://www.w3.org/1999/xlink" ext-link-type="gen" xlink:href="ON206003–5" xlink:type="simple">ON206003–5</ext-link>
                      </td><td rowspan="1" colspan="1">
                        <ext-link xmlns:xlink="http://www.w3.org/1999/xlink" ext-link-type="gen" xlink:href="ON206006–8" xlink:type="simple">ON206006–8</ext-link>
                      </td><td rowspan="1" colspan="1">Present study</td></tr><tr><td rowspan="1" colspan="1">2</td><td rowspan="1" colspan="1">
                        <italic>
                          <tp:taxon-name><tp:taxon-name-part taxon-name-part-type="genus" reg="Rhynchospio">R.</tp:taxon-name-part><tp:taxon-name-part taxon-name-part-type="species" reg="arenincola">arenincola</tp:taxon-name-part></tp:taxon-name>
                        </italic>
                      </td><td rowspan="1" colspan="1">
                        <ext-link xmlns:xlink="http://www.w3.org/1999/xlink" ext-link-type="gen" xlink:href="KJ546328" xlink:type="simple">KJ546328</ext-link>
                      </td><td rowspan="1" colspan="1">
                        <ext-link xmlns:xlink="http://www.w3.org/1999/xlink" ext-link-type="gen" xlink:href="KJ546291" xlink:type="simple">KJ546291</ext-link>
                      </td><td rowspan="1" colspan="1">
                        <ext-link xmlns:xlink="http://www.w3.org/1999/xlink" ext-link-type="gen" xlink:href="KJ546232" xlink:type="simple">KJ546232</ext-link>
                      </td><td rowspan="1" colspan="1">
                        <xref ref-type="bibr" rid="B16">Radashevsky et al. (2014)</xref>
                      </td></tr><tr><td rowspan="1" colspan="1">3</td><td rowspan="1" colspan="1">
                        <tp:taxon-name><tp:taxon-name-part taxon-name-part-type="genus" reg="Rhynchospio">R.</tp:taxon-name-part><tp:taxon-name-part taxon-name-part-type="uncertainty-rank">cf.</tp:taxon-name-part><tp:taxon-name-part taxon-name-part-type="species" reg="foliosa">foliosa</tp:taxon-name-part></tp:taxon-name>
                      </td><td rowspan="1" colspan="1">
                        <ext-link xmlns:xlink="http://www.w3.org/1999/xlink" ext-link-type="gen" xlink:href="KP986488" xlink:type="simple">KP986488</ext-link>
                      </td><td rowspan="1" colspan="1">
                        <ext-link xmlns:xlink="http://www.w3.org/1999/xlink" ext-link-type="gen" xlink:href="KP986489" xlink:type="simple">KP986489</ext-link>
                      </td><td rowspan="1" colspan="1">
                        <ext-link xmlns:xlink="http://www.w3.org/1999/xlink" ext-link-type="gen" xlink:href="KP986490" xlink:type="simple">KP986490</ext-link>
                      </td><td rowspan="1" colspan="1">
                        <xref ref-type="bibr" rid="B17">Radashevsky et al. (2016)</xref>
                      </td></tr><tr><td rowspan="1" colspan="1">4</td><td rowspan="1" colspan="1">
                        <italic>
                          <tp:taxon-name><tp:taxon-name-part taxon-name-part-type="genus" reg="Rhynchospio">R.</tp:taxon-name-part><tp:taxon-name-part taxon-name-part-type="species" reg="darwini">darwini</tp:taxon-name-part></tp:taxon-name>
                        </italic>
                      </td><td rowspan="1" colspan="1">
                        <ext-link xmlns:xlink="http://www.w3.org/1999/xlink" ext-link-type="gen" xlink:href="KP986492" xlink:type="simple">KP986492</ext-link>
                      </td><td rowspan="1" colspan="1">
                        <ext-link xmlns:xlink="http://www.w3.org/1999/xlink" ext-link-type="gen" xlink:href="KP986493" xlink:type="simple">KP986493</ext-link>
                      </td><td rowspan="1" colspan="1">
                        <ext-link xmlns:xlink="http://www.w3.org/1999/xlink" ext-link-type="gen" xlink:href="KP986494" xlink:type="simple">KP986494</ext-link>
                      </td><td rowspan="1" colspan="1">
                        <xref ref-type="bibr" rid="B17">Radashevsky et al. (2016)</xref>
                      </td></tr><tr><td rowspan="1" colspan="1">5</td><td rowspan="1" colspan="1">
                        <italic>
                          <tp:taxon-name><tp:taxon-name-part taxon-name-part-type="genus" reg="Rhynchospio">R.</tp:taxon-name-part><tp:taxon-name-part taxon-name-part-type="species" reg="glandulosa">glandulosa</tp:taxon-name-part></tp:taxon-name>
                        </italic>
                      </td><td rowspan="1" colspan="1">
                        <ext-link xmlns:xlink="http://www.w3.org/1999/xlink" ext-link-type="gen" xlink:href="KJ546344" xlink:type="simple">KJ546344</ext-link>
                      </td><td rowspan="1" colspan="1">
                        <ext-link xmlns:xlink="http://www.w3.org/1999/xlink" ext-link-type="gen" xlink:href="KJ546295" xlink:type="simple">KJ546295</ext-link>
                      </td><td rowspan="1" colspan="1">
                        <ext-link xmlns:xlink="http://www.w3.org/1999/xlink" ext-link-type="gen" xlink:href="KJ546246" xlink:type="simple">KJ546246</ext-link>
                      </td><td rowspan="1" colspan="1">
                        <xref ref-type="bibr" rid="B16">Radashevsky et al. (2014)</xref>
                      </td></tr><tr><td rowspan="1" colspan="1">6</td><td rowspan="1" colspan="1">
                        <italic>
                          <tp:taxon-name><tp:taxon-name-part taxon-name-part-type="genus" reg="Rhynchospio">R.</tp:taxon-name-part><tp:taxon-name-part taxon-name-part-type="species" reg="glutaea">glutaea</tp:taxon-name-part></tp:taxon-name>
                        </italic>
                      </td><td rowspan="1" colspan="1">
                        <ext-link xmlns:xlink="http://www.w3.org/1999/xlink" ext-link-type="gen" xlink:href="KJ546334" xlink:type="simple">KJ546334</ext-link>
                      </td><td rowspan="1" colspan="1">
                        <ext-link xmlns:xlink="http://www.w3.org/1999/xlink" ext-link-type="gen" xlink:href="KJ546283" xlink:type="simple">KJ546283</ext-link>
                      </td><td rowspan="1" colspan="1">
                        <ext-link xmlns:xlink="http://www.w3.org/1999/xlink" ext-link-type="gen" xlink:href="KJ546243" xlink:type="simple">KJ546243</ext-link>
                      </td><td rowspan="1" colspan="1">
                        <xref ref-type="bibr" rid="B16">Radashevsky et al. (2014)</xref>
                      </td></tr><tr><td rowspan="1" colspan="1">7</td><td rowspan="1" colspan="1">
                        <italic>
                          <tp:taxon-name><tp:taxon-name-part taxon-name-part-type="genus" reg="Rhynchospio">R.</tp:taxon-name-part><tp:taxon-name-part taxon-name-part-type="species" reg="mzansi">mzansi</tp:taxon-name-part></tp:taxon-name>
                        </italic>
                      </td><td rowspan="1" colspan="1">
                        <ext-link xmlns:xlink="http://www.w3.org/1999/xlink" ext-link-type="gen" xlink:href="MF625254" xlink:type="simple">MF625254</ext-link>
                      </td><td rowspan="1" colspan="1">
                        <ext-link xmlns:xlink="http://www.w3.org/1999/xlink" ext-link-type="gen" xlink:href="MF625258" xlink:type="simple">MF625258</ext-link>
                      </td><td rowspan="1" colspan="1">
                        <ext-link xmlns:xlink="http://www.w3.org/1999/xlink" ext-link-type="gen" xlink:href="MF625262" xlink:type="simple">MF625262</ext-link>
                      </td><td rowspan="1" colspan="1">
                        <xref ref-type="bibr" rid="B18">Simon et al. (2018)</xref>
                      </td></tr><tr><td rowspan="1" colspan="1">8</td><td rowspan="1" colspan="1">
                        <italic>
                          <tp:taxon-name><tp:taxon-name-part taxon-name-part-type="genus" reg="Rhynchospio">R.</tp:taxon-name-part><tp:taxon-name-part taxon-name-part-type="species" reg="nhatrangi">nhatrangi</tp:taxon-name-part></tp:taxon-name>
                        </italic>
                      </td><td rowspan="1" colspan="1">
                        <ext-link xmlns:xlink="http://www.w3.org/1999/xlink" ext-link-type="gen" xlink:href="KJ546342" xlink:type="simple">KJ546342</ext-link>
                      </td><td rowspan="1" colspan="1">
                        <ext-link xmlns:xlink="http://www.w3.org/1999/xlink" ext-link-type="gen" xlink:href="KJ546299" xlink:type="simple">KJ546299</ext-link>
                      </td><td rowspan="1" colspan="1">
                        <ext-link xmlns:xlink="http://www.w3.org/1999/xlink" ext-link-type="gen" xlink:href="KJ546250" xlink:type="simple">KJ546250</ext-link>
                      </td><td rowspan="1" colspan="1">
                        <xref ref-type="bibr" rid="B16">Radashevsky et al. (2014)</xref>
                      </td></tr><tr><td rowspan="1" colspan="1">9</td><td rowspan="1" colspan="1">
                        <italic>
                          <tp:taxon-name><tp:taxon-name-part taxon-name-part-type="genus" reg="Boccardia">Boccardia</tp:taxon-name-part><tp:taxon-name-part taxon-name-part-type="species" reg="proboscidea">proboscidea</tp:taxon-name-part></tp:taxon-name>
                        </italic>
                      </td><td rowspan="1" colspan="1">
                        <ext-link xmlns:xlink="http://www.w3.org/1999/xlink" ext-link-type="gen" xlink:href="KJ546323" xlink:type="simple">KJ546323</ext-link>
                      </td><td rowspan="1" colspan="1">
                        <ext-link xmlns:xlink="http://www.w3.org/1999/xlink" ext-link-type="gen" xlink:href="KJ546254" xlink:type="simple">KJ546254</ext-link>
                      </td><td rowspan="1" colspan="1">
                        <ext-link xmlns:xlink="http://www.w3.org/1999/xlink" ext-link-type="gen" xlink:href="KJ546204" xlink:type="simple">KJ546204</ext-link>
                      </td><td rowspan="1" colspan="1">
                        <xref ref-type="bibr" rid="B16">Radashevsky et al. (2014)</xref>
                      </td></tr></tbody></table></table-wrap><table-wrap id="T2" position="float" orientation="portrait"><label>Table 2.</label><caption><p>Genetic distances of four molecular markers (cytochrome c oxidase subunit I, 16S ribosomal DNA [<abbrev xmlns:xlink="http://www.w3.org/1999/xlink" xlink:title="ribosomal DNA" id="ABBRID0EO5AE" xlink:type="simple">rDNA</abbrev>], 18S <abbrev xmlns:xlink="http://www.w3.org/1999/xlink" xlink:title="ribosomal DNA" id="ABBRID0ES5AE" xlink:type="simple">rDNA</abbrev>, and 28S <abbrev xmlns:xlink="http://www.w3.org/1999/xlink" xlink:title="ribosomal DNA" id="ABBRID0EW5AE" xlink:type="simple">rDNA</abbrev>) (uncorrected pairwise distances) within and among the new species and other <italic><tp:taxon-name><tp:taxon-name-part taxon-name-part-type="genus" reg="Rhynchospio">Rhynchospio</tp:taxon-name-part></tp:taxon-name></italic> species.</p></caption><table id="TID0EODAG" rules="all"><tbody><tr><th rowspan="1" colspan="2">Species</th><th rowspan="1" colspan="1">GenBank accession number</th><th rowspan="1" colspan="6">Uncorrected pairwise distances</th><th rowspan="1" colspan="1"/><th rowspan="1" colspan="1">References</th></tr><tr><td rowspan="1" colspan="2">
                        <bold>Cytochrome c oxidase I (624 bp aligned)</bold>
                      </td><td rowspan="1" colspan="1"/><td rowspan="1" colspan="1">1</td><td rowspan="1" colspan="1">2</td><td rowspan="1" colspan="1"/><td rowspan="1" colspan="1"/><td rowspan="1" colspan="1"/><td rowspan="1" colspan="1"/><td rowspan="1" colspan="1"/><td rowspan="1" colspan="1"/></tr><tr><td rowspan="3" colspan="1">1</td><td rowspan="3" colspan="1">
                        <italic>
                          <tp:taxon-name><tp:taxon-name-part taxon-name-part-type="genus" reg="Rhynchospio">R.</tp:taxon-name-part><tp:taxon-name-part taxon-name-part-type="species" reg="aciliata">aciliata</tp:taxon-name-part></tp:taxon-name>
                        </italic>
                        <bold>sp. nov.</bold>
                      </td><td rowspan="1" colspan="1">
                        <ext-link xmlns:xlink="http://www.w3.org/1999/xlink" ext-link-type="gen" xlink:href="ON206852" xlink:type="simple">ON206852</ext-link>
                      </td><td rowspan="3" colspan="1">identical</td><td rowspan="3" colspan="1"/><td rowspan="3" colspan="1"/><td rowspan="3" colspan="1"/><td rowspan="3" colspan="1"/><td rowspan="3" colspan="1"/><td rowspan="3" colspan="1"/><td rowspan="3" colspan="1">Present study</td></tr><tr><td rowspan="1" colspan="1">
                        <ext-link xmlns:xlink="http://www.w3.org/1999/xlink" ext-link-type="gen" xlink:href="ON206853" xlink:type="simple">ON206853</ext-link>
                      </td></tr><tr><td rowspan="1" colspan="1">
                        <ext-link xmlns:xlink="http://www.w3.org/1999/xlink" ext-link-type="gen" xlink:href="ON206854" xlink:type="simple">ON206854</ext-link>
                      </td></tr><tr><td rowspan="1" colspan="1">2</td><td rowspan="1" colspan="1">
                        <italic>
                          <tp:taxon-name><tp:taxon-name-part taxon-name-part-type="genus" reg="Rhynchospio">R.</tp:taxon-name-part><tp:taxon-name-part taxon-name-part-type="species" reg="glutaea">glutaea</tp:taxon-name-part></tp:taxon-name>
                        </italic>
                      </td><td rowspan="1" colspan="1">
                        <ext-link xmlns:xlink="http://www.w3.org/1999/xlink" ext-link-type="gen" xlink:href="KM998739" xlink:type="simple">KM998739</ext-link>
                      </td><td rowspan="1" colspan="1">20.2%</td><td rowspan="1" colspan="1"/><td rowspan="1" colspan="1"/><td rowspan="1" colspan="1"/><td rowspan="1" colspan="1"/><td rowspan="1" colspan="1"/><td rowspan="1" colspan="1"/><td rowspan="1" colspan="1">Radashevsky et al. (unpublished)</td></tr><tr><td rowspan="1" colspan="2">
                        <bold>16S <abbrev xmlns:xlink="http://www.w3.org/1999/xlink" xlink:title="ribosomal DNA" id="ABBRID0EIEAG" xlink:type="simple">rDNA</abbrev> (294 bp aligned)</bold>
                      </td><td rowspan="1" colspan="1"/><td rowspan="1" colspan="1">1</td><td rowspan="1" colspan="1">2</td><td rowspan="1" colspan="1">3</td><td rowspan="1" colspan="1">4</td><td rowspan="1" colspan="1">5</td><td rowspan="1" colspan="1">6</td><td rowspan="1" colspan="1">7</td><td rowspan="1" colspan="1"/></tr><tr><td rowspan="3" colspan="1">1</td><td rowspan="3" colspan="1">
                        <italic>
                          <tp:taxon-name><tp:taxon-name-part taxon-name-part-type="genus" reg="Rhynchospio">R.</tp:taxon-name-part><tp:taxon-name-part taxon-name-part-type="species" reg="aciliata">aciliata</tp:taxon-name-part></tp:taxon-name>
                        </italic>
                        <bold>sp. nov.</bold>
                      </td><td rowspan="1" colspan="1">
                        <ext-link xmlns:xlink="http://www.w3.org/1999/xlink" ext-link-type="gen" xlink:href="ON206000" xlink:type="simple">ON206000</ext-link>
                      </td><td rowspan="3" colspan="1">0–0.4%</td><td rowspan="3" colspan="1"/><td rowspan="3" colspan="1"/><td rowspan="3" colspan="1"/><td rowspan="3" colspan="1"/><td rowspan="3" colspan="1"/><td rowspan="3" colspan="1"/><td rowspan="3" colspan="1">Present study</td></tr><tr><td rowspan="1" colspan="1">
                        <ext-link xmlns:xlink="http://www.w3.org/1999/xlink" ext-link-type="gen" xlink:href="ON206001" xlink:type="simple">ON206001</ext-link>
                      </td></tr><tr><td rowspan="1" colspan="1">
                        <ext-link xmlns:xlink="http://www.w3.org/1999/xlink" ext-link-type="gen" xlink:href="ON206002" xlink:type="simple">ON206002</ext-link>
                      </td></tr><tr><td rowspan="1" colspan="1">2</td><td rowspan="1" colspan="1">
                        <tp:taxon-name><tp:taxon-name-part taxon-name-part-type="genus" reg="Rhynchospio">R.</tp:taxon-name-part><tp:taxon-name-part taxon-name-part-type="uncertainty-rank">cf.</tp:taxon-name-part><tp:taxon-name-part taxon-name-part-type="species" reg="foliosa">foliosa</tp:taxon-name-part></tp:taxon-name>
                      </td><td rowspan="1" colspan="1">
                        <ext-link xmlns:xlink="http://www.w3.org/1999/xlink" ext-link-type="gen" xlink:href="KR607514" xlink:type="simple">KR607514</ext-link>
                      </td><td rowspan="1" colspan="1">6.9%</td><td rowspan="1" colspan="1"/><td rowspan="1" colspan="1"/><td rowspan="1" colspan="1"/><td rowspan="1" colspan="1"/><td rowspan="1" colspan="1"/><td rowspan="1" colspan="1"/><td rowspan="1" colspan="1">
                        <xref ref-type="bibr" rid="B17">Radashevsky et al. (2016)</xref>
                      </td></tr><tr><td rowspan="1" colspan="1">3</td><td rowspan="1" colspan="1">
                        <italic>
                          <tp:taxon-name><tp:taxon-name-part taxon-name-part-type="genus" reg="Rhynchospio">R.</tp:taxon-name-part><tp:taxon-name-part taxon-name-part-type="species" reg="mzansi">mzansi</tp:taxon-name-part></tp:taxon-name>
                        </italic>
                      </td><td rowspan="1" colspan="1">
                        <ext-link xmlns:xlink="http://www.w3.org/1999/xlink" ext-link-type="gen" xlink:href="MF625254" xlink:type="simple">MF625254</ext-link>
                      </td><td rowspan="1" colspan="1">18.8%</td><td rowspan="1" colspan="1">18.7%</td><td rowspan="1" colspan="1"/><td rowspan="1" colspan="1"/><td rowspan="1" colspan="1"/><td rowspan="1" colspan="1"/><td rowspan="1" colspan="1"/><td rowspan="1" colspan="1">
                        <xref ref-type="bibr" rid="B18">Simon et al. (2018)</xref>
                      </td></tr><tr><td rowspan="1" colspan="1">4</td><td rowspan="1" colspan="1">
                        <italic>
                          <tp:taxon-name><tp:taxon-name-part taxon-name-part-type="genus" reg="Rhynchospio">R.</tp:taxon-name-part><tp:taxon-name-part taxon-name-part-type="species" reg="nhatrangi">nhatrangi</tp:taxon-name-part></tp:taxon-name>
                        </italic>
                      </td><td rowspan="1" colspan="1">
                        <ext-link xmlns:xlink="http://www.w3.org/1999/xlink" ext-link-type="gen" xlink:href="KJ546342" xlink:type="simple">KJ546342</ext-link>
                      </td><td rowspan="1" colspan="1">21.3%</td><td rowspan="1" colspan="1">21.5%</td><td rowspan="1" colspan="1">16.0%</td><td rowspan="1" colspan="1"/><td rowspan="1" colspan="1"/><td rowspan="1" colspan="1"/><td rowspan="1" colspan="1"/><td rowspan="1" colspan="1">
                        <xref ref-type="bibr" rid="B16">Radashevsky et al. (2014)</xref>
                      </td></tr><tr><td rowspan="1" colspan="1">5</td><td rowspan="1" colspan="1">
                        <italic>
                          <tp:taxon-name><tp:taxon-name-part taxon-name-part-type="genus" reg="Rhynchospio">R.</tp:taxon-name-part><tp:taxon-name-part taxon-name-part-type="species" reg="glutaea">glutaea</tp:taxon-name-part></tp:taxon-name>
                        </italic>
                      </td><td rowspan="1" colspan="1">
                        <ext-link xmlns:xlink="http://www.w3.org/1999/xlink" ext-link-type="gen" xlink:href="KJ546332" xlink:type="simple">KJ546332</ext-link>
                      </td><td rowspan="1" colspan="1">21.6%</td><td rowspan="1" colspan="1">21.5%</td><td rowspan="1" colspan="1">12.8%</td><td rowspan="1" colspan="1">17.1%</td><td rowspan="1" colspan="1"/><td rowspan="1" colspan="1"/><td rowspan="1" colspan="1"/><td rowspan="1" colspan="1">
                        <xref ref-type="bibr" rid="B16">Radashevsky et al. (2014)</xref>
                      </td></tr><tr><td rowspan="1" colspan="1">6</td><td rowspan="1" colspan="1">
                        <italic>
                          <tp:taxon-name><tp:taxon-name-part taxon-name-part-type="genus" reg="Rhynchospio">R.</tp:taxon-name-part><tp:taxon-name-part taxon-name-part-type="species" reg="darwini">darwini</tp:taxon-name-part></tp:taxon-name>
                        </italic>
                      </td><td rowspan="1" colspan="1">
                        <ext-link xmlns:xlink="http://www.w3.org/1999/xlink" ext-link-type="gen" xlink:href="KP986492" xlink:type="simple">KP986492</ext-link>
                      </td><td rowspan="1" colspan="1">22.3%</td><td rowspan="1" colspan="1">22.2%</td><td rowspan="1" colspan="1">16.7%</td><td rowspan="1" colspan="1">10.0%</td><td rowspan="1" colspan="1">17.7%</td><td rowspan="1" colspan="1"/><td rowspan="1" colspan="1"/><td rowspan="1" colspan="1">
                        <xref ref-type="bibr" rid="B17">Radashevsky et al. (2016)</xref>
                      </td></tr><tr><td rowspan="1" colspan="1">7</td><td rowspan="1" colspan="1">
                        <italic>
                          <tp:taxon-name><tp:taxon-name-part taxon-name-part-type="genus" reg="Rhynchospio">R.</tp:taxon-name-part><tp:taxon-name-part taxon-name-part-type="species" reg="arenincola">arenincola</tp:taxon-name-part></tp:taxon-name>
                        </italic>
                      </td><td rowspan="1" colspan="1">
                        <ext-link xmlns:xlink="http://www.w3.org/1999/xlink" ext-link-type="gen" xlink:href="KJ546331" xlink:type="simple">KJ546331</ext-link>
                      </td><td rowspan="1" colspan="1">23.3%</td><td rowspan="1" colspan="1">22.8%</td><td rowspan="1" colspan="1">18.7%</td><td rowspan="1" colspan="1">17.7%</td><td rowspan="1" colspan="1">14.2%</td><td rowspan="1" colspan="1">21.2%</td><td rowspan="1" colspan="1"/><td rowspan="1" colspan="1">
                        <xref ref-type="bibr" rid="B16">Radashevsky et al. (2014)</xref>
                      </td></tr><tr><td rowspan="1" colspan="1">8</td><td rowspan="1" colspan="1">
                        <italic>
                          <tp:taxon-name><tp:taxon-name-part taxon-name-part-type="genus" reg="Rhynchospio">R.</tp:taxon-name-part><tp:taxon-name-part taxon-name-part-type="species" reg="glandulosa">glandulosa</tp:taxon-name-part></tp:taxon-name>
                        </italic>
                      </td><td rowspan="1" colspan="1">
                        <ext-link xmlns:xlink="http://www.w3.org/1999/xlink" ext-link-type="gen" xlink:href="KJ546347" xlink:type="simple">KJ546347</ext-link>
                      </td><td rowspan="1" colspan="1">24.4%</td><td rowspan="1" colspan="1">24.3%</td><td rowspan="1" colspan="1">22.0%</td><td rowspan="1" colspan="1">22.0%</td><td rowspan="1" colspan="1">21.3%</td><td rowspan="1" colspan="1">25.4%</td><td rowspan="1" colspan="1">17.1%</td><td rowspan="1" colspan="1">
                        <xref ref-type="bibr" rid="B16">Radashevsky et al. (2014)</xref>
                      </td></tr><tr><td rowspan="1" colspan="2">
                        <bold>18S <abbrev xmlns:xlink="http://www.w3.org/1999/xlink" xlink:title="ribosomal DNA" id="ABBRID0EWSAG" xlink:type="simple">rDNA</abbrev> (1,723 bp aligned)</bold>
                      </td><td rowspan="1" colspan="1"/><td rowspan="1" colspan="1">1</td><td rowspan="1" colspan="1">2</td><td rowspan="1" colspan="1">3</td><td rowspan="1" colspan="1">4</td><td rowspan="1" colspan="1">5</td><td rowspan="1" colspan="1">6</td><td rowspan="1" colspan="1">7</td><td rowspan="1" colspan="1"/></tr><tr><td rowspan="3" colspan="1">1</td><td rowspan="3" colspan="1">
                        <italic>
                          <tp:taxon-name><tp:taxon-name-part taxon-name-part-type="genus" reg="Rhynchospio">R.</tp:taxon-name-part><tp:taxon-name-part taxon-name-part-type="species" reg="aciliata">aciliata</tp:taxon-name-part></tp:taxon-name>
                        </italic>
                        <bold>sp. nov.</bold>
                      </td><td rowspan="1" colspan="1">
                        <ext-link xmlns:xlink="http://www.w3.org/1999/xlink" ext-link-type="gen" xlink:href="ON206003" xlink:type="simple">ON206003</ext-link>
                      </td><td rowspan="3" colspan="1">identical</td><td rowspan="3" colspan="1"/><td rowspan="3" colspan="1"/><td rowspan="3" colspan="1"/><td rowspan="3" colspan="1"/><td rowspan="3" colspan="1"/><td rowspan="3" colspan="1"/><td rowspan="3" colspan="1">Present study</td></tr><tr><td rowspan="1" colspan="1">
                        <ext-link xmlns:xlink="http://www.w3.org/1999/xlink" ext-link-type="gen" xlink:href="ON206004" xlink:type="simple">ON206004</ext-link>
                      </td></tr><tr><td rowspan="1" colspan="1">
                        <ext-link xmlns:xlink="http://www.w3.org/1999/xlink" ext-link-type="gen" xlink:href="ON206005" xlink:type="simple">ON206005</ext-link>
                      </td></tr><tr><td rowspan="1" colspan="1">2</td><td rowspan="1" colspan="1">
                        <tp:taxon-name><tp:taxon-name-part taxon-name-part-type="genus" reg="Rhynchospio">R.</tp:taxon-name-part><tp:taxon-name-part taxon-name-part-type="uncertainty-rank">cf.</tp:taxon-name-part><tp:taxon-name-part taxon-name-part-type="species" reg="foliosa">foliosa</tp:taxon-name-part></tp:taxon-name>
                      </td><td rowspan="1" colspan="1">
                        <ext-link xmlns:xlink="http://www.w3.org/1999/xlink" ext-link-type="gen" xlink:href="KR607515" xlink:type="simple">KR607515</ext-link>
                      </td><td rowspan="1" colspan="1">0.4%</td><td rowspan="1" colspan="1"/><td rowspan="1" colspan="1"/><td rowspan="1" colspan="1"/><td rowspan="1" colspan="1"/><td rowspan="1" colspan="1"/><td rowspan="1" colspan="1"/><td rowspan="1" colspan="1">
                        <xref ref-type="bibr" rid="B17">Radashevsky et al. (2016)</xref>
                      </td></tr><tr><td rowspan="1" colspan="1">3</td><td rowspan="1" colspan="1">
                        <italic>
                          <tp:taxon-name><tp:taxon-name-part taxon-name-part-type="genus" reg="Rhynchospio">R.</tp:taxon-name-part><tp:taxon-name-part taxon-name-part-type="species" reg="arenincola">arenincola</tp:taxon-name-part></tp:taxon-name>
                        </italic>
                      </td><td rowspan="1" colspan="1">
                        <ext-link xmlns:xlink="http://www.w3.org/1999/xlink" ext-link-type="gen" xlink:href="KJ546286" xlink:type="simple">KJ546286</ext-link>
                      </td><td rowspan="1" colspan="1">11.0%</td><td rowspan="1" colspan="1">11.1%</td><td rowspan="1" colspan="1"/><td rowspan="1" colspan="1"/><td rowspan="1" colspan="1"/><td rowspan="1" colspan="1"/><td rowspan="1" colspan="1"/><td rowspan="1" colspan="1">
                        <xref ref-type="bibr" rid="B16">Radashevsky et al. (2014)</xref>
                      </td></tr><tr><td rowspan="1" colspan="1">4</td><td rowspan="1" colspan="1">
                        <italic>
                          <tp:taxon-name><tp:taxon-name-part taxon-name-part-type="genus" reg="Rhynchospio">R.</tp:taxon-name-part><tp:taxon-name-part taxon-name-part-type="species" reg="mzansi">mzansi</tp:taxon-name-part></tp:taxon-name>
                        </italic>
                      </td><td rowspan="1" colspan="1">
                        <ext-link xmlns:xlink="http://www.w3.org/1999/xlink" ext-link-type="gen" xlink:href="MF625258" xlink:type="simple">MF625258</ext-link>
                      </td><td rowspan="1" colspan="1">11.2%</td><td rowspan="1" colspan="1">11.0%</td><td rowspan="1" colspan="1">2.0%</td><td rowspan="1" colspan="1"/><td rowspan="1" colspan="1"/><td rowspan="1" colspan="1"/><td rowspan="1" colspan="1"/><td rowspan="1" colspan="1">
                        <xref ref-type="bibr" rid="B18">Simon et al. (2018)</xref>
                      </td></tr><tr><td rowspan="1" colspan="1">5</td><td rowspan="1" colspan="1">
                        <italic>
                          <tp:taxon-name><tp:taxon-name-part taxon-name-part-type="genus" reg="Rhynchospio">R.</tp:taxon-name-part><tp:taxon-name-part taxon-name-part-type="species" reg="glutaea">glutaea</tp:taxon-name-part></tp:taxon-name>
                        </italic>
                      </td><td rowspan="1" colspan="1">
                        <ext-link xmlns:xlink="http://www.w3.org/1999/xlink" ext-link-type="gen" xlink:href="KJ546281" xlink:type="simple">KJ546281</ext-link>
                      </td><td rowspan="1" colspan="1">11.6%</td><td rowspan="1" colspan="1">11.6%</td><td rowspan="1" colspan="1">2.5%</td><td rowspan="1" colspan="1">2.7%</td><td rowspan="1" colspan="1"/><td rowspan="1" colspan="1"/><td rowspan="1" colspan="1"/><td rowspan="1" colspan="1">
                        <xref ref-type="bibr" rid="B16">Radashevsky et al. (2014)</xref>
                      </td></tr><tr><td rowspan="1" colspan="1">6</td><td rowspan="1" colspan="1">
                        <italic>
                          <tp:taxon-name><tp:taxon-name-part taxon-name-part-type="genus" reg="Rhynchospio">R.</tp:taxon-name-part><tp:taxon-name-part taxon-name-part-type="species" reg="nhatrangi">nhatrangi</tp:taxon-name-part></tp:taxon-name>
                        </italic>
                      </td><td rowspan="1" colspan="1">
                        <ext-link xmlns:xlink="http://www.w3.org/1999/xlink" ext-link-type="gen" xlink:href="KJ546299" xlink:type="simple">KJ546299</ext-link>
                      </td><td rowspan="1" colspan="1">12.7%</td><td rowspan="1" colspan="1">12.8%</td><td rowspan="1" colspan="1">4.0%</td><td rowspan="1" colspan="1">3.9%</td><td rowspan="1" colspan="1">4.5%</td><td rowspan="1" colspan="1"/><td rowspan="1" colspan="1"/><td rowspan="1" colspan="1">
                        <xref ref-type="bibr" rid="B16">Radashevsky et al. (2014)</xref>
                      </td></tr><tr><td rowspan="1" colspan="1">7</td><td rowspan="1" colspan="1">
                        <italic>
                          <tp:taxon-name><tp:taxon-name-part taxon-name-part-type="genus" reg="Rhynchospio">R.</tp:taxon-name-part><tp:taxon-name-part taxon-name-part-type="species" reg="darwini">darwini</tp:taxon-name-part></tp:taxon-name>
                        </italic>
                      </td><td rowspan="1" colspan="1">
                        <ext-link xmlns:xlink="http://www.w3.org/1999/xlink" ext-link-type="gen" xlink:href="KP986493" xlink:type="simple">KP986493</ext-link>
                      </td><td rowspan="1" colspan="1">12.8%</td><td rowspan="1" colspan="1">12.9%</td><td rowspan="1" colspan="1">4.0%</td><td rowspan="1" colspan="1">4.0%</td><td rowspan="1" colspan="1">4.5%</td><td rowspan="1" colspan="1">0.2%</td><td rowspan="1" colspan="1"/><td rowspan="1" colspan="1">
                        <xref ref-type="bibr" rid="B17">Radashevsky et al. (2016)</xref>
                      </td></tr><tr><td rowspan="1" colspan="1">8</td><td rowspan="1" colspan="1">
                        <italic>
                          <tp:taxon-name><tp:taxon-name-part taxon-name-part-type="genus" reg="Rhynchospio">R.</tp:taxon-name-part><tp:taxon-name-part taxon-name-part-type="species" reg="glandulosa">glandulosa</tp:taxon-name-part></tp:taxon-name>
                        </italic>
                      </td><td rowspan="1" colspan="1">
                        <ext-link xmlns:xlink="http://www.w3.org/1999/xlink" ext-link-type="gen" xlink:href="KJ546295" xlink:type="simple">KJ546295</ext-link>
                      </td><td rowspan="1" colspan="1">13.6%</td><td rowspan="1" colspan="1">13.5%</td><td rowspan="1" colspan="1">5.6%</td><td rowspan="1" colspan="1">6.4%</td><td rowspan="1" colspan="1">6.6%</td><td rowspan="1" colspan="1">7.7%</td><td rowspan="1" colspan="1">7.8%</td><td rowspan="1" colspan="1">
                        <xref ref-type="bibr" rid="B16">Radashevsky et al. (2014)</xref>
                      </td></tr><tr><td rowspan="1" colspan="2">
                        <bold>28S <abbrev xmlns:xlink="http://www.w3.org/1999/xlink" xlink:title="ribosomal DNA" id="ABBRID0EEBBG" xlink:type="simple">rDNA</abbrev> (301 bp aligned)</bold>
                      </td><td rowspan="1" colspan="1"/><td rowspan="1" colspan="1">1</td><td rowspan="1" colspan="1">2</td><td rowspan="1" colspan="1">3</td><td rowspan="1" colspan="1">4</td><td rowspan="1" colspan="1">5</td><td rowspan="1" colspan="1">6</td><td rowspan="1" colspan="1">7</td><td rowspan="1" colspan="1"/></tr><tr><td rowspan="3" colspan="1">1</td><td rowspan="3" colspan="1">
                        <italic>
                          <tp:taxon-name><tp:taxon-name-part taxon-name-part-type="genus" reg="Rhynchospio">R.</tp:taxon-name-part><tp:taxon-name-part taxon-name-part-type="species" reg="aciliata">aciliata</tp:taxon-name-part></tp:taxon-name>
                        </italic>
                        <bold>sp. nov.</bold>
                      </td><td rowspan="1" colspan="1">
                        <ext-link xmlns:xlink="http://www.w3.org/1999/xlink" ext-link-type="gen" xlink:href="ON206006" xlink:type="simple">ON206006</ext-link>
                      </td><td rowspan="3" colspan="1">identical</td><td rowspan="3" colspan="1"/><td rowspan="3" colspan="1"/><td rowspan="3" colspan="1"/><td rowspan="3" colspan="1"/><td rowspan="3" colspan="1"/><td rowspan="3" colspan="1"/><td rowspan="3" colspan="1">Present study</td></tr><tr><td rowspan="1" colspan="1">
                        <ext-link xmlns:xlink="http://www.w3.org/1999/xlink" ext-link-type="gen" xlink:href="ON206007" xlink:type="simple">ON206007</ext-link>
                      </td></tr><tr><td rowspan="1" colspan="1">
                        <ext-link xmlns:xlink="http://www.w3.org/1999/xlink" ext-link-type="gen" xlink:href="ON206008" xlink:type="simple">ON206008</ext-link>
                      </td></tr><tr><td rowspan="1" colspan="1">2</td><td rowspan="1" colspan="1">
                        <tp:taxon-name><tp:taxon-name-part taxon-name-part-type="genus" reg="Rhynchospio">R.</tp:taxon-name-part><tp:taxon-name-part taxon-name-part-type="uncertainty-rank">cf.</tp:taxon-name-part><tp:taxon-name-part taxon-name-part-type="species" reg="foliosa">foliosa</tp:taxon-name-part></tp:taxon-name>
                      </td><td rowspan="1" colspan="1">
                        <ext-link xmlns:xlink="http://www.w3.org/1999/xlink" ext-link-type="gen" xlink:href="KP986490" xlink:type="simple">KP986490</ext-link>
                      </td><td rowspan="1" colspan="1">0.7%</td><td rowspan="1" colspan="1"/><td rowspan="1" colspan="1"/><td rowspan="1" colspan="1"/><td rowspan="1" colspan="1"/><td rowspan="1" colspan="1"/><td rowspan="1" colspan="1"/><td rowspan="1" colspan="1">
                        <xref ref-type="bibr" rid="B17">Radashevsky et al. (2016)</xref>
                      </td></tr><tr><td rowspan="1" colspan="1">3</td><td rowspan="1" colspan="1">
                        <italic>
                          <tp:taxon-name><tp:taxon-name-part taxon-name-part-type="genus" reg="Rhynchospio">R.</tp:taxon-name-part><tp:taxon-name-part taxon-name-part-type="species" reg="mzansi">mzansi</tp:taxon-name-part></tp:taxon-name>
                        </italic>
                      </td><td rowspan="1" colspan="1">
                        <ext-link xmlns:xlink="http://www.w3.org/1999/xlink" ext-link-type="gen" xlink:href="MF625262" xlink:type="simple">MF625262</ext-link>
                      </td><td rowspan="1" colspan="1">13.0%</td><td rowspan="1" colspan="1">13.0%</td><td rowspan="1" colspan="1"/><td rowspan="1" colspan="1"/><td rowspan="1" colspan="1"/><td rowspan="1" colspan="1"/><td rowspan="1" colspan="1"/><td rowspan="1" colspan="1">
                        <xref ref-type="bibr" rid="B18">Simon et al. (2018)</xref>
                      </td></tr><tr><td rowspan="1" colspan="1">4</td><td rowspan="1" colspan="1">
                        <italic>
                          <tp:taxon-name><tp:taxon-name-part taxon-name-part-type="genus" reg="Rhynchospio">R.</tp:taxon-name-part><tp:taxon-name-part taxon-name-part-type="species" reg="arenincola">arenincola</tp:taxon-name-part></tp:taxon-name>
                        </italic>
                      </td><td rowspan="1" colspan="1">
                        <ext-link xmlns:xlink="http://www.w3.org/1999/xlink" ext-link-type="gen" xlink:href="KJ546232" xlink:type="simple">KJ546232</ext-link>
                      </td><td rowspan="1" colspan="1">14.3%</td><td rowspan="1" colspan="1">14.3%</td><td rowspan="1" colspan="1">3.4%</td><td rowspan="1" colspan="1"/><td rowspan="1" colspan="1"/><td rowspan="1" colspan="1"/><td rowspan="1" colspan="1"/><td rowspan="1" colspan="1">
                        <xref ref-type="bibr" rid="B16">Radashevsky et al. (2014)</xref>
                      </td></tr><tr><td rowspan="1" colspan="1">5</td><td rowspan="1" colspan="1">
                        <italic>
                          <tp:taxon-name><tp:taxon-name-part taxon-name-part-type="genus" reg="Rhynchospio">R.</tp:taxon-name-part><tp:taxon-name-part taxon-name-part-type="species" reg="glutaea">glutaea</tp:taxon-name-part></tp:taxon-name>
                        </italic>
                      </td><td rowspan="1" colspan="1">
                        <ext-link xmlns:xlink="http://www.w3.org/1999/xlink" ext-link-type="gen" xlink:href="KJ546243" xlink:type="simple">KJ546243</ext-link>
                      </td><td rowspan="1" colspan="1">14.7%</td><td rowspan="1" colspan="1">14.7%</td><td rowspan="1" colspan="1">4.1%</td><td rowspan="1" colspan="1">4.4%</td><td rowspan="1" colspan="1"/><td rowspan="1" colspan="1"/><td rowspan="1" colspan="1"/><td rowspan="1" colspan="1">
                        <xref ref-type="bibr" rid="B16">Radashevsky et al. (2014)</xref>
                      </td></tr><tr><td rowspan="1" colspan="1">6</td><td rowspan="1" colspan="1">
                        <italic>
                          <tp:taxon-name><tp:taxon-name-part taxon-name-part-type="genus" reg="Rhynchospio">R.</tp:taxon-name-part><tp:taxon-name-part taxon-name-part-type="species" reg="nhatrangi">nhatrangi</tp:taxon-name-part></tp:taxon-name>
                        </italic>
                      </td><td rowspan="1" colspan="1">
                        <ext-link xmlns:xlink="http://www.w3.org/1999/xlink" ext-link-type="gen" xlink:href="KJ546250" xlink:type="simple">KJ546250</ext-link>
                      </td><td rowspan="1" colspan="1">14.7%</td><td rowspan="1" colspan="1">14.7%</td><td rowspan="1" colspan="1">4.1%</td><td rowspan="1" colspan="1">4.4%</td><td rowspan="1" colspan="1">5.8%</td><td rowspan="1" colspan="1"/><td rowspan="1" colspan="1"/><td rowspan="1" colspan="1">
                        <xref ref-type="bibr" rid="B16">Radashevsky et al. (2014)</xref>
                      </td></tr><tr><td rowspan="1" colspan="1">7</td><td rowspan="1" colspan="1">
                        <italic>
                          <tp:taxon-name><tp:taxon-name-part taxon-name-part-type="genus" reg="Rhynchospio">R.</tp:taxon-name-part><tp:taxon-name-part taxon-name-part-type="species" reg="darwini">darwini</tp:taxon-name-part></tp:taxon-name>
                        </italic>
                      </td><td rowspan="1" colspan="1">
                        <ext-link xmlns:xlink="http://www.w3.org/1999/xlink" ext-link-type="gen" xlink:href="KP986493" xlink:type="simple">KP986493</ext-link>
                      </td><td rowspan="1" colspan="1">14.7%</td><td rowspan="1" colspan="1">14.7%</td><td rowspan="1" colspan="1">4.1%</td><td rowspan="1" colspan="1">4.7%</td><td rowspan="1" colspan="1">5.8%</td><td rowspan="1" colspan="1">0.3%</td><td rowspan="1" colspan="1"/><td rowspan="1" colspan="1">
                        <xref ref-type="bibr" rid="B17">Radashevsky et al. (2016)</xref>
                      </td></tr><tr><td rowspan="1" colspan="1">8</td><td rowspan="1" colspan="1">
                        <italic>
                          <tp:taxon-name><tp:taxon-name-part taxon-name-part-type="genus" reg="Rhynchospio">R.</tp:taxon-name-part><tp:taxon-name-part taxon-name-part-type="species" reg="glandulosa">glandulosa</tp:taxon-name-part></tp:taxon-name>
                        </italic>
                      </td><td rowspan="1" colspan="1">
                        <ext-link xmlns:xlink="http://www.w3.org/1999/xlink" ext-link-type="gen" xlink:href="KJ546246" xlink:type="simple">KJ546246</ext-link>
                      </td><td rowspan="1" colspan="1">18.0%</td><td rowspan="1" colspan="1">18.0%</td><td rowspan="1" colspan="1">6.8%</td><td rowspan="1" colspan="1">8.5%</td><td rowspan="1" colspan="1">8.2%</td><td rowspan="1" colspan="1">8.5%</td><td rowspan="1" colspan="1">8.8%</td><td rowspan="1" colspan="1">
                        <xref ref-type="bibr" rid="B16">Radashevsky et al. (2014)</xref>
                      </td></tr></tbody></table></table-wrap></tp:treatment-sec><ref-list><ref id="B16"><mixed-citation xmlns:xlink="http://www.w3.org/1999/xlink" xlink:type="simple"><person-group><name name-style="western"><surname>Radashevsky</surname><given-names>VI</given-names></name><name name-style="western"><surname>Neretina</surname><given-names>TV</given-names></name><name name-style="western"><surname>Pankova</surname><given-names>VV</given-names></name><name name-style="western"><surname>Tzetlin</surname><given-names>AB</given-names></name><name name-style="western"><surname>Choi</surname><given-names>JW</given-names></name></person-group> (<year>2014</year>) <article-title>Molecular identity, morphology and taxonomy of the <italic><tp:taxon-name><tp:taxon-name-part taxon-name-part-type="genus">Rhynchospio</tp:taxon-name-part><tp:taxon-name-part taxon-name-part-type="species">glutaea</tp:taxon-name-part></tp:taxon-name></italic> complex with a key to <italic><tp:taxon-name><tp:taxon-name-part taxon-name-part-type="genus">Rhynchospio</tp:taxon-name-part></tp:taxon-name></italic> species (<tp:taxon-name><tp:taxon-name-part taxon-name-part-type="phylum">Annelida</tp:taxon-name-part></tp:taxon-name>, <tp:taxon-name><tp:taxon-name-part taxon-name-part-type="family">Spionidae</tp:taxon-name-part></tp:taxon-name>).</article-title><source>Systematics and Biodiversity</source><volume>12</volume>(<issue>4</issue>): <fpage>424</fpage>–<lpage>433</lpage>. <ext-link xlink:type="simple" ext-link-type="doi" xlink:href="10.1080/14772000.2014.941039">https://doi.org/10.1080/14772000.2014.941039</ext-link></mixed-citation></ref><ref id="B17"><mixed-citation xmlns:xlink="http://www.w3.org/1999/xlink" xlink:type="simple"><person-group><name name-style="western"><surname>Radashevsky</surname><given-names>VI</given-names></name><name name-style="western"><surname>Malyar</surname><given-names>VV</given-names></name><name name-style="western"><surname>Pankova</surname><given-names>VV</given-names></name><name name-style="western"><surname>Nuzhdin</surname><given-names>SV</given-names></name></person-group> (<year>2016</year>) <article-title>Molecular analysis of six <italic><tp:taxon-name><tp:taxon-name-part taxon-name-part-type="genus">Rhynchospio</tp:taxon-name-part></tp:taxon-name></italic> Hartman, 1936 species (<tp:taxon-name><tp:taxon-name-part taxon-name-part-type="phylum">Annelida</tp:taxon-name-part></tp:taxon-name>: <tp:taxon-name><tp:taxon-name-part taxon-name-part-type="family">Spionidae</tp:taxon-name-part></tp:taxon-name>) with comments on the evolution of brooding within the group.</article-title><source>Zootaxa</source><volume>4127</volume>(<issue>3</issue>): <fpage>579</fpage>–<lpage>590</lpage>. <ext-link xlink:type="simple" ext-link-type="doi" xlink:href="10.11646/zootaxa.4127.3.10">https://doi.org/10.11646/zootaxa.4127.3.10</ext-link></mixed-citation></ref><ref id="B18"><mixed-citation xmlns:xlink="http://www.w3.org/1999/xlink" xlink:type="simple"><person-group><name name-style="western"><surname>Simon</surname><given-names>CA</given-names></name><name name-style="western"><surname>Williams</surname><given-names>LG</given-names></name><name name-style="western"><surname>Henninger</surname><given-names>T</given-names></name></person-group> (<year>2018</year>) <article-title>A new species of <italic><tp:taxon-name><tp:taxon-name-part taxon-name-part-type="genus">Rhynchospio</tp:taxon-name-part></tp:taxon-name></italic> (<tp:taxon-name><tp:taxon-name-part taxon-name-part-type="phylum">Annelida</tp:taxon-name-part></tp:taxon-name>: <tp:taxon-name><tp:taxon-name-part taxon-name-part-type="family">Spionidae</tp:taxon-name-part></tp:taxon-name>) in South Africa.</article-title><source>Marine Biodiversity</source><volume>49</volume>(<issue>2</issue>): <fpage>663</fpage>–<lpage>672</lpage>. <ext-link xlink:type="simple" ext-link-type="doi" xlink:href="10.1007/s12526-017-0842-9">https://doi.org/10.1007/s12526-017-0842-9</ext-link></mixed-citation></ref></ref-list></tp:taxon-treatment>
